# Supplementary material for: ﻿A synopsis of the genus Pulvinora Davydov, Yakovcz. & Printzen (Lecanoraceae, Lecanorales)
Source: MycoKeys. 2025 Sep 4;122:1–12. doi: 10.3897/mycokeys.122.152331 (PMC12426633; doi:10.3897/mycokeys.122.152331)
Supplement: XML Treatment for Pulvinora brandegeei [file mycokeys.122.152331-treatment1.xml]

<!DOCTYPE tp:taxon-treatment
  PUBLIC "-//TaxonX//DTD Taxonomic Treatment Publishing DTD v0 20100105//EN" "tax-treatment-NSO.dtd">
<tp:taxon-treatment xmlns:tp="http://www.plazi.org/taxpub"><tp:treatment-meta><kwd-group><label>Taxon classification</label><kwd>
                <named-content content-type="kingdom">Fungi</named-content>
              </kwd><kwd>
                <named-content content-type="order">Lecanorales</named-content>
              </kwd><kwd>
                <named-content content-type="family">Lecanoraceae</named-content>
              </kwd></kwd-group><mixed-citation publication-type="journal"><person-group><name><surname>Mazur</surname><given-names>Edyta</given-names></name><name><surname>Śliwa</surname><given-names>Lucyna</given-names></name></person-group><article-title>﻿A synopsis of the genus <italic><tp:taxon-name><tp:taxon-name-part taxon-name-part-type="genus" reg="Pulvinora">Pulvinora</tp:taxon-name-part></tp:taxon-name></italic> Davydov, Yakovcz. &amp; Printzen (<tp:taxon-name><tp:taxon-name-part taxon-name-part-type="family">Lecanoraceae</tp:taxon-name-part></tp:taxon-name>, <tp:taxon-name><tp:taxon-name-part taxon-name-part-type="order">Lecanorales</tp:taxon-name-part></tp:taxon-name>)</article-title><source>MycoKeys</source><day>04</day><month>09</month><year>2025</year><volume>122</volume><fpage>1</fpage><lpage>12</lpage><pub-id pub-id-type="doi">10.3897/mycokeys.122.152331</pub-id></mixed-citation></tp:treatment-meta><tp:nomenclature><label>﻿</label><tp:taxon-name><object-id xmlns:xlink="http://www.w3.org/1999/xlink" content-type="arpha" xlink:type="simple">5F6FBF6C-D027-5FD1-818F-E933B3056A33</object-id>
              <tp:taxon-name-part taxon-name-part-type="genus" reg="Pulvinora">Pulvinora</tp:taxon-name-part>
              <tp:taxon-name-part taxon-name-part-type="species" reg="brandegeei">brandegeei</tp:taxon-name-part>
              <object-id xmlns:xlink="http://www.w3.org/1999/xlink" content-type="mycobank" xlink:type="simple">858045</object-id>
            </tp:taxon-name><tp:taxon-authority>(Tuck.) Mazur &amp; Śliwa</tp:taxon-authority><tp:taxon-status xmlns:xlink="http://www.w3.org/1999/xlink" xlink:type="simple">comb. nov.</tp:taxon-status><tp:nomenclature-citation-list><tp:nomenclature-citation><tp:taxon-name>
                  <tp:taxon-name-part taxon-name-part-type="genus" reg="Lecidea">Lecidea</tp:taxon-name-part> <tp:taxon-name-part taxon-name-part-type="species" reg="brandegeei">brandegeei</tp:taxon-name-part></tp:taxon-name><comment>Tuck. [as ‘brandegei’], Bull. Torrey Bot. Club 10: 21 (1883). Basionym.</comment></tp:nomenclature-citation></tp:nomenclature-citation-list></tp:nomenclature><tp:treatment-sec sec-type="material" id="SECID0EJJBG"><title>Type.</title><p>U.S.A.‘Colorado • [Chaffee Co.], St. Elmo, 1880, T.S. Brandegee 25’[lectotype FH 00513679! – designated by Davydov &amp; Printzen, The Bryologist 124(2): 251. 2021].</p></tp:treatment-sec><tp:treatment-sec sec-type="notes" id="SECID0EOJBG"><title>Notes.</title><p>The species <italic><tp:taxon-name><tp:taxon-name-part taxon-name-part-type="genus" reg="Lecanora">Lecanora</tp:taxon-name-part> <tp:taxon-name-part taxon-name-part-type="species" reg="brandegeei">brandegeei</tp:taxon-name-part></tp:taxon-name></italic> is described in detail and discussed in publications by <xref ref-type="bibr" rid="B13">Lamb (1939)</xref>, Ryan et al. (2004), <xref ref-type="bibr" rid="B15">McCune (2017)</xref>, and recently also by <xref ref-type="bibr" rid="B6">Davydov et al. (2021a</xref>, <xref ref-type="bibr" rid="B7">b</xref>). <xref ref-type="bibr" rid="B15">McCune (2017)</xref> specifically accepts it to be synonymous with <italic><tp:taxon-name><tp:taxon-name-part taxon-name-part-type="genus" reg="Lecanora">L.</tp:taxon-name-part> <tp:taxon-name-part taxon-name-part-type="species" reg="pringlei">pringlei</tp:taxon-name-part></tp:taxon-name></italic>, which is substantiated by <xref ref-type="bibr" rid="B25">Tuckerman (1883)</xref>, who also indicated a close affinity between the two species. Ryan et al. (2004) proposed <italic><tp:taxon-name><tp:taxon-name-part taxon-name-part-type="genus" reg="Lecanora">L.</tp:taxon-name-part> <tp:taxon-name-part taxon-name-part-type="species" reg="brandegeei">brandegeei</tp:taxon-name-part></tp:taxon-name></italic> as a subspecies of <italic><tp:taxon-name><tp:taxon-name-part taxon-name-part-type="genus" reg="Lecanora">L.</tp:taxon-name-part> <tp:taxon-name-part taxon-name-part-type="species" reg="pringlei">pringlei</tp:taxon-name-part></tp:taxon-name></italic>, whereas <xref ref-type="bibr" rid="B6">Davydov et al. (2021a</xref>, <xref ref-type="bibr" rid="B7">b</xref>) suggested a new combination, bringing the taxon to the species level again. The two species morphologically differ from each other in their thallus morphology. The thallus of <italic><tp:taxon-name><tp:taxon-name-part taxon-name-part-type="genus" reg="Lecanora">L.</tp:taxon-name-part> <tp:taxon-name-part taxon-name-part-type="species" reg="pringlei">pringlei</tp:taxon-name-part></tp:taxon-name></italic> is quite stalked and pseudopodetioid in nature, having cushion-like habits, whereas the thallus of <italic><tp:taxon-name><tp:taxon-name-part taxon-name-part-type="genus" reg="Lecanora">L.</tp:taxon-name-part> <tp:taxon-name-part taxon-name-part-type="species" reg="brandegeei">brandegeei</tp:taxon-name-part></tp:taxon-name></italic> is squamulose with slightly swollen squamules. A broader morphological concept of the genus <italic><tp:taxon-name><tp:taxon-name-part taxon-name-part-type="genus" reg="Pulvinora">Pulvinora</tp:taxon-name-part></tp:taxon-name></italic> by inclusion of <italic><tp:taxon-name><tp:taxon-name-part taxon-name-part-type="genus" reg="Pulvinora">P.</tp:taxon-name-part> <tp:taxon-name-part taxon-name-part-type="species" reg="cavicola">cavicola</tp:taxon-name-part></tp:taxon-name></italic> and <italic><tp:taxon-name><tp:taxon-name-part taxon-name-part-type="genus" reg="Pulvinora">P.</tp:taxon-name-part> <tp:taxon-name-part taxon-name-part-type="species" reg="subcavicola">subcavicola</tp:taxon-name-part></tp:taxon-name></italic> also allows <italic><tp:taxon-name><tp:taxon-name-part taxon-name-part-type="genus" reg="Lecanora">L.</tp:taxon-name-part> <tp:taxon-name-part taxon-name-part-type="species" reg="brandegeei">brandegeei</tp:taxon-name-part></tp:taxon-name></italic> to be a member of the genus. Moreover, the chemistry of the latter species shows similarity to <italic><tp:taxon-name><tp:taxon-name-part taxon-name-part-type="genus" reg="Pulvinora">P.</tp:taxon-name-part> <tp:taxon-name-part taxon-name-part-type="species" reg="pringlei">pringlei</tp:taxon-name-part></tp:taxon-name></italic>, as it produces atranorin, alectorialic and psoromic acids. Therefore, even with no molecular support, the inclusion of <italic><tp:taxon-name><tp:taxon-name-part taxon-name-part-type="genus" reg="Lecanora">L.</tp:taxon-name-part> <tp:taxon-name-part taxon-name-part-type="species" reg="brandegeei">brandegeei</tp:taxon-name-part></tp:taxon-name></italic> appeared fully reasonable.</p></tp:treatment-sec><ref-list><ref id="B13"><mixed-citation xmlns:xlink="http://www.w3.org/1999/xlink" xlink:type="simple"><person-group><name name-style="western"><surname>Lamb</surname><given-names>IM</given-names></name></person-group> (<year>1939</year>) What is <italic><tp:taxon-name><tp:taxon-name-part taxon-name-part-type="genus">Lecidea</tp:taxon-name-part> <tp:taxon-name-part taxon-name-part-type="species">pringlei</tp:taxon-name-part></tp:taxon-name></italic> Tuck.? The Bryologist 42: 32–36. <ext-link xlink:href="10.1639/0007-2745(1939)42%5B32:WILPT%5D2.0.CO;2" ext-link-type="doi" xlink:type="simple">https://doi.org/10.1639/0007-2745(1939)42[32:WILPT]2.0.CO;2</ext-link></mixed-citation></ref><ref id="B15"><mixed-citation xmlns:xlink="http://www.w3.org/1999/xlink" xlink:type="simple"><person-group><name name-style="western"><surname>McCune</surname><given-names>B</given-names></name></person-group> (<year>2017</year>) Microlichens of the Pacific Northwest, Vol. 2. Keys to the Species. Wild Blueberry Media, Corvallis, OR.</mixed-citation></ref><ref id="B6"><mixed-citation xmlns:xlink="http://www.w3.org/1999/xlink" xlink:type="simple"><person-group><name name-style="western"><surname>Davydov</surname><given-names>E</given-names></name><name name-style="western"><surname>Yakovchenko</surname><given-names>LS</given-names></name><name name-style="western"><surname>Hollinger</surname><given-names>J</given-names></name><name name-style="western"><surname>Bungartz</surname><given-names>F</given-names></name><name name-style="western"><surname>Parrinello</surname><given-names>C</given-names></name><name name-style="western"><surname>Printzen</surname><given-names>C</given-names></name></person-group> (<year>2021a</year>) The new genus <italic><tp:taxon-name><tp:taxon-name-part taxon-name-part-type="genus">Pulvinora</tp:taxon-name-part></tp:taxon-name></italic> (<tp:taxon-name><tp:taxon-name-part taxon-name-part-type="family">Lecanoraceae</tp:taxon-name-part></tp:taxon-name>) for species of the ‘<italic><tp:taxon-name><tp:taxon-name-part taxon-name-part-type="genus">Lecanora</tp:taxon-name-part> <tp:taxon-name-part taxon-name-part-type="species">pringlei</tp:taxon-name-part></tp:taxon-name></italic>’ group, including the new species <italic><tp:taxon-name><tp:taxon-name-part taxon-name-part-type="genus">Pulvinora</tp:taxon-name-part> <tp:taxon-name-part taxon-name-part-type="species">stereothallina.</tp:taxon-name-part></tp:taxon-name></italic> The Bryologist 124: 242–256. <ext-link xlink:href="10.1639/0007-2745-124.2.242" ext-link-type="doi" xlink:type="simple">https://doi.org/10.1639/0007-2745-124.2.242</ext-link></mixed-citation></ref><ref id="B7"><mixed-citation xmlns:xlink="http://www.w3.org/1999/xlink" xlink:type="simple"><person-group><name name-style="western"><surname>Davydov</surname><given-names>E</given-names></name><name name-style="western"><surname>Yakovchenko</surname><given-names>LS</given-names></name><name name-style="western"><surname>Printzen</surname><given-names>C</given-names></name></person-group> (<year>2021b</year>) <article-title>Validation of the combination <italic><tp:taxon-name><tp:taxon-name-part taxon-name-part-type="genus">Lecanora</tp:taxon-name-part> <tp:taxon-name-part taxon-name-part-type="species">brandegeei</tp:taxon-name-part></tp:taxon-name></italic> (≡ <italic><tp:taxon-name><tp:taxon-name-part taxon-name-part-type="genus">Lecidea</tp:taxon-name-part> <tp:taxon-name-part taxon-name-part-type="species">brandegeei</tp:taxon-name-part></tp:taxon-name></italic>).</article-title><source>Opuscula Philolichenum</source><volume>20</volume>: <fpage>71</fpage>–<lpage>72</lpage>. <ext-link xlink:href="10.5962/p.388275" ext-link-type="doi" xlink:type="simple">https://doi.org/10.5962/p.388275</ext-link></mixed-citation></ref><ref id="B25"><mixed-citation xmlns:xlink="http://www.w3.org/1999/xlink" xlink:type="simple"><person-group><name name-style="western"><surname>Tuckerman</surname><given-names>E</given-names></name></person-group> (<year>1883</year>) <article-title>New western lichens.</article-title><source>Bulletin of the Torrey Botanical Club</source><volume>10</volume>: <fpage>21</fpage>–<lpage>23</lpage>. <ext-link xlink:href="10.2307/2476947" ext-link-type="doi" xlink:type="simple">https://doi.org/10.2307/2476947</ext-link></mixed-citation></ref></ref-list></tp:taxon-treatment>
