# Supplementary material for: ﻿A synopsis of the genus Pulvinora Davydov, Yakovcz. & Printzen (Lecanoraceae, Lecanorales)
Source: MycoKeys. 2025 Sep 4;122:1–12. doi: 10.3897/mycokeys.122.152331 (PMC12426633; doi:10.3897/mycokeys.122.152331)
Supplement: XML Treatment for Pulvinora cavicola [file mycokeys.122.152331-treatment2.xml]

<!DOCTYPE tp:taxon-treatment
  PUBLIC "-//TaxonX//DTD Taxonomic Treatment Publishing DTD v0 20100105//EN" "tax-treatment-NSO.dtd">
<tp:taxon-treatment xmlns:tp="http://www.plazi.org/taxpub"><tp:treatment-meta><kwd-group><label>Taxon classification</label><kwd>
                <named-content content-type="kingdom">Fungi</named-content>
              </kwd><kwd>
                <named-content content-type="order">Lecanorales</named-content>
              </kwd><kwd>
                <named-content content-type="family">Lecanoraceae</named-content>
              </kwd></kwd-group><mixed-citation publication-type="journal"><person-group><name><surname>Mazur</surname><given-names>Edyta</given-names></name><name><surname>Śliwa</surname><given-names>Lucyna</given-names></name></person-group><article-title>﻿A synopsis of the genus <italic><tp:taxon-name><tp:taxon-name-part taxon-name-part-type="genus" reg="Pulvinora">Pulvinora</tp:taxon-name-part></tp:taxon-name></italic> Davydov, Yakovcz. &amp; Printzen (<tp:taxon-name><tp:taxon-name-part taxon-name-part-type="family">Lecanoraceae</tp:taxon-name-part></tp:taxon-name>, <tp:taxon-name><tp:taxon-name-part taxon-name-part-type="order">Lecanorales</tp:taxon-name-part></tp:taxon-name>)</article-title><source>MycoKeys</source><day>04</day><month>09</month><year>2025</year><volume>122</volume><fpage>1</fpage><lpage>12</lpage><pub-id pub-id-type="doi">10.3897/mycokeys.122.152331</pub-id></mixed-citation></tp:treatment-meta><tp:nomenclature><label>﻿</label><tp:taxon-name><object-id xmlns:xlink="http://www.w3.org/1999/xlink" content-type="arpha" xlink:type="simple">54729FC3-A792-59AA-B795-3A82255ACD26</object-id>
              <tp:taxon-name-part taxon-name-part-type="genus" reg="Pulvinora">Pulvinora</tp:taxon-name-part>
              <tp:taxon-name-part taxon-name-part-type="species" reg="cavicola">cavicola</tp:taxon-name-part>
              <object-id xmlns:xlink="http://www.w3.org/1999/xlink" content-type="mycobank" xlink:type="simple">857746</object-id>
            </tp:taxon-name><tp:taxon-authority>(Creveld) Mazur &amp; Śliwa</tp:taxon-authority><tp:taxon-status xmlns:xlink="http://www.w3.org/1999/xlink" xlink:type="simple">comb. nov.</tp:taxon-status><xref ref-type="fig" rid="F2">Fig. 2</xref><tp:nomenclature-citation-list><tp:nomenclature-citation><tp:taxon-name>
                  <tp:taxon-name-part taxon-name-part-type="genus" reg="Lecanora">Lecanora</tp:taxon-name-part> <tp:taxon-name-part taxon-name-part-type="species" reg="cavicola">cavicola</tp:taxon-name-part></tp:taxon-name><comment>Creveld, Bibliotheca Lichenologica 17: 273 (1981). Basionym.</comment></tp:nomenclature-citation></tp:nomenclature-citation-list></tp:nomenclature><tp:treatment-sec sec-type="material" id="SECID0EPQBG"><title>Type.</title><p>Norway • ‘SE slope Vesl. Nystuguhӧ; Sӧr Trӧndelag, 62°18'NBr, 9°34'OL, d.d. juli 1976, Leg. M. Arnolds-Creveld, Det.: MAC’ (isotype GZU 000291029!).</p></tp:treatment-sec><tp:treatment-sec sec-type="description" id="SECID0EUQBG"><title>Description.</title><p>Thallus creamy to pale greenish, inconspicuous and strongly reduced, or thick, verruculose, areolate to squamulose. Areoles convex, bullate, and irregular, often with craterous, creamy, or light-orange soredia dispersed on the whole thallus, 0.4–3 μm in diam. Prothallus present, black and film-like or pale blue, green, or white and filamentous. Apothecia absent or scarce, sessile, ca. 0.3–0.8 mm in diam. Apothecium margin lecanorine, continuous, and soon excluded. Disc convex, sandy in color. Amphithecium, measured in the middle of thalline margin, is 115 μm wide. <tp:taxon-name><tp:taxon-name-part taxon-name-part-type="above-family">Algae</tp:taxon-name-part></tp:taxon-name> are present and scarce. Amphithecial cortex gelatinous, ca. 20 μm. Parathecium hyaline. Epihymenium olive-brown, HCl–, K+ (discolored), and N+ (red-orange). Hymenium hyaline, ca. 70 μm high. Subhymenium not visible. Hypothecium hyaline, up to 125 μm high. Any granules and crystals are not visible in the ascomata. Paraphyses are simple, slender, and unthickened—the apical and basal parts measure 2.5 μm. Asci clavate, 8-spored. Spores hyaline, simple, broadly ellipsoid; 9.0–(9.5)–10.0 × 5.0–(5.5)–6.0 μm (N = 40), L/W ratio = 1.8 μm. Pycnidia not observed.</p><fig id="F2" position="float" orientation="portrait"><object-id xmlns:xlink="http://www.w3.org/1999/xlink" content-type="doi" xlink:type="simple">10.3897/mycokeys.122.152331.figure2</object-id><object-id xmlns:xlink="http://www.w3.org/1999/xlink" content-type="arpha" xlink:type="simple">67614575-D56D-5EDC-8EE2-D2EECDC6007B</object-id><label>Figure 2.</label><caption><p>Thallus outline, center, and apothecia of <italic><tp:taxon-name><tp:taxon-name-part taxon-name-part-type="genus" reg="Pulvinora">Pulvinora</tp:taxon-name-part> <tp:taxon-name-part taxon-name-part-type="species" reg="cavicola">cavicola</tp:taxon-name-part></tp:taxon-name></italic> (Creveld) Mazur &amp; Śliwa (KRAM, AF29582). Scale bar: 1 cm.</p></caption><graphic xmlns:xlink="http://www.w3.org/1999/xlink" xlink:href="mycokeys-122-001-g002.jpg" position="float" orientation="portrait" xlink:type="simple" id="oo_1408397.jpg"><uri content-type="original_file" xlink:type="simple">https://binary.pensoft.net/fig/1408397</uri></graphic></fig></tp:treatment-sec><tp:treatment-sec sec-type="chemistry" id="SECID0EXRBG"><title>Chemistry.</title><p>Atranorin, alectorialic acid, and thamnolic acid (for specimens <italic>A. Flakus 29582</italic> and <italic>29567</italic>) or, perlatolic, alectorialic, and thamnolic acids present (<italic>A. Flakus 29569</italic>).</p></tp:treatment-sec><tp:treatment-sec sec-type="material" id="SECID0EDSBG"><title>Specimens examined.</title><p>Bolivia • Dept. La Paz, Prov. Bautista Saavedra, Área Natural de Manejo Integrado Nacional APOLOBAMBA – protected area, road Pelechuco to Charazani, close to Apacheta, elev. 4262 m, <named-content xmlns:xlink="http://www.w3.org/1999/xlink" content-type="dwc:verbatimCoordinates" xlink:type="simple"><named-content content-type="geo-json" specific-use="{&#34;type&#34;:&#34;Point&#34;,&#34;coordinates&#34;:[-69.134722,-14.807500]}" id="NCID0EMSBG" xlink:type="simple">14°48'27"S, 69°08'05"W</named-content></named-content>, 2017, <italic>A. Flakus 29582</italic>, <italic>29567, 29569</italic> (KRAM, LPB).</p></tp:treatment-sec><tp:treatment-sec sec-type="Exsiccate seen" id="SECID0EVSBG"><title>Exsiccate seen.</title><p>Weber, <italic>Lich</italic>. <italic>Exsicc</italic>. <italic>COLO</italic> 135, identified by Poelt, <italic>pro parte</italic> (as <italic><tp:taxon-name><tp:taxon-name-part taxon-name-part-type="genus" reg="Lecanora">Lecanora</tp:taxon-name-part> <tp:taxon-name-part taxon-name-part-type="species" reg="pringlei">pringlei</tp:taxon-name-part></tp:taxon-name></italic>; cf. <xref ref-type="bibr" rid="B26">Weber 2008</xref>) in KRAM.</p><p>Reference materials have also been seen from Poland, Tatra Mts., and Bolivia (KRAM; for specimen list see <xref ref-type="bibr" rid="B9">Flakus 2014</xref> and <xref ref-type="bibr" rid="B23">Śliwa et al. 2012</xref>).</p></tp:treatment-sec><tp:treatment-sec sec-type="notes" id="SECID0EPUBG"><title>Notes.</title><p>Detailed descriptions of the species (under the name <italic><tp:taxon-name><tp:taxon-name-part taxon-name-part-type="genus" reg="Lecanora">L.</tp:taxon-name-part> <tp:taxon-name-part taxon-name-part-type="species" reg="cavicola">cavicola</tp:taxon-name-part></tp:taxon-name></italic>) are also presented in <xref ref-type="bibr" rid="B20">Poelt and Leuckert (1984)</xref> and Ryan et al. (2004). The authors have consistently stated that it occupies an isolated position within <italic><tp:taxon-name><tp:taxon-name-part taxon-name-part-type="genus" reg="Lecanora">Lecanora</tp:taxon-name-part></tp:taxon-name></italic>, which was finally confirmed in this study by demonstrating <italic><tp:taxon-name><tp:taxon-name-part taxon-name-part-type="genus" reg="Lecanora">L.</tp:taxon-name-part> <tp:taxon-name-part taxon-name-part-type="species" reg="cavicola">cavicola</tp:taxon-name-part></tp:taxon-name></italic> placement in the recently established genus <italic><tp:taxon-name><tp:taxon-name-part taxon-name-part-type="genus" reg="Pulvinora">Pulvinora</tp:taxon-name-part></tp:taxon-name></italic>. The species was described from Norway at the end of the previous century (<xref ref-type="bibr" rid="B4">Creveld 1981</xref>) and subsequently reported from various countries in Europe and from other continents. The species appears to be unique among crustose lecanoroid lichens, and its identity can be easily recognized by the pinkish soralia (reflecting alectorialic acid content) in stored herbarium material. The known variation of the species’ secondary chemistry and its geographical range was discussed by <xref ref-type="bibr" rid="B23">Śliwa et al. (2012)</xref> while reporting it for the first time from South America, where it was discovered in a few Bolivian provinces. The species produces atranorin and alectorialic acid and, according to the original description, also thamnolic acid (<xref ref-type="bibr" rid="B4">Creveld 1981</xref>). However, chemotypes lacking thamnolic acid are commonly reported, and on the other hand, protocetraric acid complex was recorded in addition to atranorin and alectorialic acid (<xref ref-type="bibr" rid="B23">Śliwa et al. 2012</xref>). <italic><tp:taxon-name><tp:taxon-name-part taxon-name-part-type="genus" reg="Pulvinora">Pulvinora</tp:taxon-name-part> <tp:taxon-name-part taxon-name-part-type="species" reg="cavicola">cavicola</tp:taxon-name-part></tp:taxon-name></italic> occurs on hard siliceous rocks in alpine areas. Although it is widespread, it is a rare species (Ryan et al. 2004).</p></tp:treatment-sec><ref-list><ref id="B26"><mixed-citation xmlns:xlink="http://www.w3.org/1999/xlink" xlink:type="simple"><person-group><name name-style="western"><surname>Weber</surname><given-names>WA</given-names></name></person-group> (<year>2008</year>) <article-title>Additions and corrections to Lichenes Exsiccati COLO.</article-title><source>International Lichenological Newsletter</source><volume>41</volume>(<issue>1</issue>): <fpage>20</fpage>. <ext-link xlink:href="https://ial-lichenology.org/wp-content/uploads/ILN41_1.pdf" ext-link-type="uri" xlink:type="simple">https://ial-lichenology.org/wp-content/uploads/ILN41_1.pdf</ext-link></mixed-citation></ref><ref id="B9"><mixed-citation xmlns:xlink="http://www.w3.org/1999/xlink" xlink:type="simple"><person-group><name name-style="western"><surname>Flakus</surname><given-names>A</given-names></name></person-group> (<year>2014</year>) Porosty piętra turniowego Tatr polskich (Lichens of the subnival belt of the Polish Tatra Mountains). Instytut Botaniki im. W. Szafera Polsiej Akademii Nauk, Kraków.</mixed-citation></ref><ref id="B23"><mixed-citation xmlns:xlink="http://www.w3.org/1999/xlink" xlink:type="simple"><person-group><name name-style="western"><surname>Śliwa</surname><given-names>L</given-names></name><name name-style="western"><surname>Wilk</surname><given-names>K</given-names></name><name name-style="western"><surname>Rodriguez-Flakus</surname><given-names>P</given-names></name><name name-style="western"><surname>Flakus</surname><given-names>A</given-names></name></person-group> (<year>2012</year>) <article-title>New records of <italic><tp:taxon-name><tp:taxon-name-part taxon-name-part-type="genus">Lecanora</tp:taxon-name-part></tp:taxon-name></italic> for Bolivia.</article-title><source>Mycotaxon</source><volume>121</volume>: <fpage>385</fpage>–<lpage>392</lpage>. <ext-link xlink:href="10.5248/121.385" ext-link-type="doi" xlink:type="simple">https://doi.org/10.5248/121.385</ext-link></mixed-citation></ref><ref id="B20"><mixed-citation xmlns:xlink="http://www.w3.org/1999/xlink" xlink:type="simple"><person-group><name name-style="western"><surname>Poelt</surname><given-names>J</given-names></name><name name-style="western"><surname>Leuckert</surname><given-names>C</given-names></name></person-group> (<year>1984</year>) <article-title><italic><tp:taxon-name><tp:taxon-name-part taxon-name-part-type="genus">Lecanora</tp:taxon-name-part> <tp:taxon-name-part taxon-name-part-type="species">cavicola</tp:taxon-name-part></tp:taxon-name></italic> Creveld, its apothecia, its chemistry and systematic position.</article-title><source>Herzogia</source><volume>6</volume>(<issue>3–4</issue>): <fpage>411</fpage>–<lpage>418</lpage>. <ext-link xlink:href="10.1127/herzogia/6/1984/411" ext-link-type="doi" xlink:type="simple">https://doi.org/10.1127/herzogia/6/1984/411</ext-link></mixed-citation></ref><ref id="B4"><mixed-citation xmlns:xlink="http://www.w3.org/1999/xlink" xlink:type="simple"><person-group><name name-style="western"><surname>Creveld</surname><given-names>M</given-names></name></person-group> (<year>1981</year>) <article-title>Epilithic lichen communities in the alpine zone of southern Norway.</article-title><source>Bibliotheca Lichenologica</source><volume>17</volume>: <fpage>1</fpage>–<lpage>287</lpage>.</mixed-citation></ref></ref-list></tp:taxon-treatment>
