# Supplementary material for: ﻿A synopsis of the genus Pulvinora Davydov, Yakovcz. & Printzen (Lecanoraceae, Lecanorales)
Source: MycoKeys. 2025 Sep 4;122:1–12. doi: 10.3897/mycokeys.122.152331 (PMC12426633; doi:10.3897/mycokeys.122.152331)
Supplement: XML Treatment for Pulvinora subcavicola [file mycokeys.122.152331-treatment3.xml]

<!DOCTYPE tp:taxon-treatment
  PUBLIC "-//TaxonX//DTD Taxonomic Treatment Publishing DTD v0 20100105//EN" "tax-treatment-NSO.dtd">
<tp:taxon-treatment xmlns:tp="http://www.plazi.org/taxpub"><tp:treatment-meta><kwd-group><label>Taxon classification</label><kwd>
                <named-content content-type="kingdom">Fungi</named-content>
              </kwd><kwd>
                <named-content content-type="order">Lecanorales</named-content>
              </kwd><kwd>
                <named-content content-type="family">Lecanoraceae</named-content>
              </kwd></kwd-group><mixed-citation publication-type="journal"><person-group><name><surname>Mazur</surname><given-names>Edyta</given-names></name><name><surname>Śliwa</surname><given-names>Lucyna</given-names></name></person-group><article-title>﻿A synopsis of the genus <italic><tp:taxon-name><tp:taxon-name-part taxon-name-part-type="genus" reg="Pulvinora">Pulvinora</tp:taxon-name-part></tp:taxon-name></italic> Davydov, Yakovcz. &amp; Printzen (<tp:taxon-name><tp:taxon-name-part taxon-name-part-type="family">Lecanoraceae</tp:taxon-name-part></tp:taxon-name>, <tp:taxon-name><tp:taxon-name-part taxon-name-part-type="order">Lecanorales</tp:taxon-name-part></tp:taxon-name>)</article-title><source>MycoKeys</source><day>04</day><month>09</month><year>2025</year><volume>122</volume><fpage>1</fpage><lpage>12</lpage><pub-id pub-id-type="doi">10.3897/mycokeys.122.152331</pub-id></mixed-citation></tp:treatment-meta><tp:nomenclature><label>﻿</label><tp:taxon-name><object-id xmlns:xlink="http://www.w3.org/1999/xlink" content-type="arpha" xlink:type="simple">3F200BEA-4F6A-5738-A937-7C01F2FBC4B0</object-id>
              <tp:taxon-name-part taxon-name-part-type="genus" reg="Pulvinora">Pulvinora</tp:taxon-name-part>
              <tp:taxon-name-part taxon-name-part-type="species" reg="subcavicola">subcavicola</tp:taxon-name-part>
              <object-id xmlns:xlink="http://www.w3.org/1999/xlink" content-type="mycobank" xlink:type="simple">857747</object-id>
            </tp:taxon-name><tp:taxon-authority>(B.D. Ryan) Mazur &amp; Śliwa</tp:taxon-authority><tp:taxon-status xmlns:xlink="http://www.w3.org/1999/xlink" xlink:type="simple">comb. nov.</tp:taxon-status><tp:nomenclature-citation-list><tp:nomenclature-citation><tp:taxon-name>
                  <tp:taxon-name-part taxon-name-part-type="genus" reg="Lecanora">Lecanora</tp:taxon-name-part> <tp:taxon-name-part taxon-name-part-type="species" reg="subcavicola">subcavicola</tp:taxon-name-part></tp:taxon-name><comment>B.D. Ryan., in Nash et al. (eds). Lich. Fl. Sonoran 2: 269 (2004). Basionym.</comment></tp:nomenclature-citation></tp:nomenclature-citation-list></tp:nomenclature><tp:treatment-sec sec-type="notes" id="SECID0EVYBG"><title>Notes.</title><p>A detailed description of the species (under the name <italic><tp:taxon-name><tp:taxon-name-part taxon-name-part-type="genus" reg="Lecanora">L.</tp:taxon-name-part> <tp:taxon-name-part taxon-name-part-type="species" reg="subcavicola">subcavicola</tp:taxon-name-part></tp:taxon-name></italic>) is provided by Ryan et al. (2004). In morphology and secondary metabolite content (atranorin and alectorialic acid present), it closely resembles <italic><tp:taxon-name><tp:taxon-name-part taxon-name-part-type="genus" reg="Pulvinora">P.</tp:taxon-name-part> <tp:taxon-name-part taxon-name-part-type="species" reg="cavicola">cavicola</tp:taxon-name-part></tp:taxon-name></italic>, except that <italic><tp:taxon-name><tp:taxon-name-part taxon-name-part-type="genus" reg="Pulvinora">P.</tp:taxon-name-part> <tp:taxon-name-part taxon-name-part-type="species" reg="subcavicola">subcavicola</tp:taxon-name-part></tp:taxon-name></italic> does not produce vegetative propagules. There is no obvious molecular distinction between the two species on our phylogenetic tree, and more extended sampling in the future will perhaps resolve this issue. However, we were able to indicate differences between <italic><tp:taxon-name><tp:taxon-name-part taxon-name-part-type="genus" reg="Pulvinora">P.</tp:taxon-name-part> <tp:taxon-name-part taxon-name-part-type="species" reg="cavicola">cavicola</tp:taxon-name-part></tp:taxon-name></italic> and <italic><tp:taxon-name><tp:taxon-name-part taxon-name-part-type="genus" reg="Pulvinora">P.</tp:taxon-name-part> <tp:taxon-name-part taxon-name-part-type="species" reg="subcavicola">subcavicola</tp:taxon-name-part></tp:taxon-name></italic>, based on the published data – such as the color of the epihymenium: olive-brown (<italic><tp:taxon-name><tp:taxon-name-part taxon-name-part-type="genus" reg="Pulvinora">P.</tp:taxon-name-part> <tp:taxon-name-part taxon-name-part-type="species" reg="cavicola">cavicola</tp:taxon-name-part></tp:taxon-name></italic>) vs. brown-black (<italic><tp:taxon-name><tp:taxon-name-part taxon-name-part-type="genus" reg="Pulvinora">P.</tp:taxon-name-part> <tp:taxon-name-part taxon-name-part-type="species" reg="subcavicola">subcavicola</tp:taxon-name-part></tp:taxon-name></italic>); lack (<italic><tp:taxon-name><tp:taxon-name-part taxon-name-part-type="genus" reg="Pulvinora">P.</tp:taxon-name-part> <tp:taxon-name-part taxon-name-part-type="species" reg="cavicola">cavicola</tp:taxon-name-part></tp:taxon-name></italic>) vs. presence (<italic><tp:taxon-name><tp:taxon-name-part taxon-name-part-type="genus" reg="Pulvinora">P.</tp:taxon-name-part> <tp:taxon-name-part taxon-name-part-type="species" reg="subcavicola">subcavicola</tp:taxon-name-part></tp:taxon-name></italic>) of fine granules in the epihymenium; and differing chemistry, which is more diverse in the case of <italic><tp:taxon-name><tp:taxon-name-part taxon-name-part-type="genus" reg="Pulvinora">P.</tp:taxon-name-part> <tp:taxon-name-part taxon-name-part-type="species" reg="cavicola">cavicola</tp:taxon-name-part></tp:taxon-name></italic>. A thorough discussion of the latter species’ similarities, differences, and correlations with <italic><tp:taxon-name><tp:taxon-name-part taxon-name-part-type="genus" reg="Pulvinora">P.</tp:taxon-name-part> <tp:taxon-name-part taxon-name-part-type="species" reg="brandegeei">brandegeei</tp:taxon-name-part></tp:taxon-name></italic> is available in Ryan et al. (2004) and <xref ref-type="bibr" rid="B6">Davydov et al. (2021a)</xref>.</p></tp:treatment-sec><ref-list><ref id="B6"><mixed-citation xmlns:xlink="http://www.w3.org/1999/xlink" xlink:type="simple"><person-group><name name-style="western"><surname>Davydov</surname><given-names>E</given-names></name><name name-style="western"><surname>Yakovchenko</surname><given-names>LS</given-names></name><name name-style="western"><surname>Hollinger</surname><given-names>J</given-names></name><name name-style="western"><surname>Bungartz</surname><given-names>F</given-names></name><name name-style="western"><surname>Parrinello</surname><given-names>C</given-names></name><name name-style="western"><surname>Printzen</surname><given-names>C</given-names></name></person-group> (<year>2021a</year>) The new genus <italic><tp:taxon-name><tp:taxon-name-part taxon-name-part-type="genus">Pulvinora</tp:taxon-name-part></tp:taxon-name></italic> (<tp:taxon-name><tp:taxon-name-part taxon-name-part-type="family">Lecanoraceae</tp:taxon-name-part></tp:taxon-name>) for species of the ‘<italic><tp:taxon-name><tp:taxon-name-part taxon-name-part-type="genus">Lecanora</tp:taxon-name-part> <tp:taxon-name-part taxon-name-part-type="species">pringlei</tp:taxon-name-part></tp:taxon-name></italic>’ group, including the new species <italic><tp:taxon-name><tp:taxon-name-part taxon-name-part-type="genus">Pulvinora</tp:taxon-name-part> <tp:taxon-name-part taxon-name-part-type="species">stereothallina.</tp:taxon-name-part></tp:taxon-name></italic> The Bryologist 124: 242–256. <ext-link xlink:href="10.1639/0007-2745-124.2.242" ext-link-type="doi" xlink:type="simple">https://doi.org/10.1639/0007-2745-124.2.242</ext-link></mixed-citation></ref></ref-list></tp:taxon-treatment>
